# Supplementary material for: Sigma-1 Receptor Agonists Acting on Aquaporin-Mediated H2O2 Permeability: New Tools for Counteracting Oxidative Stress
Source: Int J Mol Sci. 2021 Sep 10;22(18):9790. doi: 10.3390/ijms22189790 (PMC8467392; doi:10.3390/ijms22189790)
Supplement: Supplementary file 1 [file ijms-22-09790-s001.zip]

Archive with 1 entries (1 files):
- ijms-1280658-supplementary.pdf
